# Supplementary material for: Feasibility of Elective Nodal Irradiation (ENI) and Involved Field Irradiation (IFI) in Radiotherapy for the Elderly Patients (Aged ≥ 70 Years) with Esophageal Squamous Cell Cancer: A Retrospective Analysis from a Single Institute
Source: PLoS One. 2015 Dec 4;10(12):e0143007. doi: 10.1371/journal.pone.0143007 (PMC4670202; doi:10.1371/journal.pone.0143007)
Supplement: S1 File — (XLSX) [file pone.0143007.s001.xlsx]

## Sheet: Sheet1
number	field volume	sex	age	T stage 0 T1-3 1 T4	N status 0 negative 1 positive	location	tumor length (cm)	irradiation dose	KPS	smoking status 0 no 1 yes	strategy 0 CCRT 1 C+RT 2 RT+C 3 RT alone	WBC	HGB	PLT	esophagitis (grade)	pneumonia 0 grade <3 1 grade ≥3	PFS (months)	PFS status 0 no progression 1 progression	OS (months)	OS status 0 alive 1 die
1	ENI	M	78	0	1	cervical	3	59.4	80	1	3	12.46	105	131	1	0	12	1	14.2	1
2	ENI	M	75	1	1	middle	5.0	59.4	90	1	3	1.8	112	167	0	0	6	1	9	1
3	ENI	M	70	0	1	upper	5.5	62.4	80	1	0	1.2	110	48	1	1	7	0	8	1
4	ENI	M	73	0	1	middle	6.2	66	80	0	0	3.09	78	140	0	1	48	1	66	1
5	ENI	M	70	0	1	middle	10	59.4	90	1	1	1.65	106	49	1	0	60	1	67	1
6	ENI	M	74	0	1	middle	4	62	80	0	3	4.34	140	200	1	1	38	1	44	1
7	ENI	M	74	1	1	middle	6	59.4	90	0	3	3.05	120	200	0	0	3	1	3	1
8	ENI	M	73	0	1	middle	6	64	80	0	3	5.35	140	147	1	0	12.6	1	14.7	1
9	ENI	M	71	0	0	upper	3	64	90	0	3	4.23	145	146	2	0	10	1	10	1
10	ENI	M	70	0	1	upper	6	64.8	70	1	3	4.9	120	200	0	0	11	1	15	1
11	ENI	M	70	0	0	cervical	2	59.4	80	0	3	5.29	150	128	1	0	26	0	57	0
12	ENI	F	70	0	0	upper	3	64.8	80	1	3	4.1	130	260	2	0	51.8	1	52.1	1
13	ENI	F	78	0	1	distal	5	60	80	1	3	3.5	126	118	2	0	8	0	11	1
14	ENI	F	75	1	1	middle	2.5	59.4	90	1	0	1.34	120	110	3	0	7.9	1	15	1
15	ENI	M	74	0	1	middle	9	68.4	90	1	0	1.65	70	24	4	1	3	1	3	1
16	ENI	M	72	1	1	upper	10	60	90	0	0	4.5	130	155	1	0	10	1	12	1
17	ENI	M	73	0	0	upper	4	66	80	0	0	1.85	110	120	1	0	32	1	41	0
18	ENI	F	70	0	1	middle	7.2	60	90	1	3	6.3	120	140	0	0	28	1	40	1
19	ENI	M	72	1	0	cervical	6	50	70	0	3	4.29	120	148	2	0	8	1	21	1
20	ENI	M	73	0	1	upper	3	60	80	0	3	3.21	135	180	2	0	14	1	19	1
21	ENI	M	71	0	1	distal	4	61.6	80	1	2	4.6	119	200	3	0	4.7	1	17	1
22	ENI	F	74	0	1	middle	8	50.4	90	1	1	1.69	126	189	1	0	45.6	1	55.8	1
23	ENI	F	84	0	1	middle	6.5	55.2	70	1	0	4.5	117	106	1	0	12	1	15	1
24	ENI	F	77	0	1	upper	5	66	80	1	0	4.24	130	120	3	0	21	1	37.4	1
25	ENI	M	71	0	1	distal	5	63	80	0	2	1.96	120	114	2	0	3	1	4	1
26	ENI	M	71	1	1	distal	8	60	70	1	3	1.68	106	113	0	0	18.1	0	19.6	1
27	ENI	M	70	0	0	cervical	4	60	80	0	1	3.12	94	46	1	0	4	1	6	1
28	ENI	F	80	0	0	upper	5	59.4	70	1	3	1.26	109	71	0	0	30	1	35	1
29	ENI	F	71	0	0	distal	7	59.4	90	1	0	2.5	109	82	1	0	8	1	15.6	1
30	ENI	F	70	1	1	upper	7	59.4	90	1	1	1.51	98	120	3	0	9	1	32.5	1
31	ENI	F	73	0	1	upper	5	64.8	90	0	3	4.35	120	130	0	0	12	1	32.8	1
32	ENI	M	83	0	1	middle	4.8	55.9	80	0	3	4.91	124	140	0	0	14	1	14	1
33	ENI	F	71	0	0	upper	1.5	64	90	1	3	4.6	130	280	0	0	13	1	13	1
34	ENI	F	77	0	1	middle	4	59.4	90	1	3	1.87	116	120	2	0	13	1	19.3	1
35	ENI	M	72	0	1	cervical	6	60.2	80	0	2	3.83	110	200	1	0	18.9	1	27.4	1
36	ENI	F	70	0	1	upper	7	59.4	90	1	0	1.74	113	130	3	0	25	1	29.9	1
37	ENI	M	70	0	0	upper	3	59.4	90	1	1	1.92	120	42	3	0	22	0	25	0
38	ENI	F	78	0	1	upper	3.8	60	80	1	3	2.68	130	165	2	0	24	0	24	0
39	ENI	F	71	0	1	upper	3.5	60	80	1	0	1.7	94	150	0	0	5	1	11	1
40	ENI	M	76	0	1	middle	7	55.8	70	0	0	5	137	76	0	0	21.4	0	23	0
41	ENI	M	71	0	1	middle	6	61.2	90	1	1	1.46	92	46	2	0	8	1	9	1
42	ENI	F	77	0	0	middle	4	63	80	0	0	3.64	120	150	3	0	2.7	1	2.7	1
43	ENI	F	70	0	0	cervical	5	60	90	1	0	2.21	128	130	0	0	15	0	19	0
44	ENI	M	70	1	0	upper	7	57.6	80	0	3	3.8	108	130	1	0	6	1	11	1
45	ENI	M	71	0	1	upper	5.5	66	80	0	3	3.38	115	134	2	0	11	1	14	1
46	ENI	M	71	0	0	middle	5	62	90	0	0	3.92	130	210	1	0	7	0	16.2	0
47	ENI	M	76	0	1	middle	5.0	60	80	0	3	5.26	125	140	1	0	12	0	17.1	0
48	ENI	M	71	0	1	distal	5.5	66	90	0	0	4.23	113	137	3	0	4	1	5	1
49	ENI	F	74	0	1	middle	10	50.4	80	1	3	5.69	125	162	2	0	7	1	8.5	1
50	ENI	M	74	0	1	distal	3	59.4	90	1	3	3.53	109	115	0	0	1	1	10	1
51	ENI	F	77	1	1	middle	3	56.8	90	1	3	2.85	123	184	1	0	19	0	19	0
52	ENI	M	78	0	1	middle	5.5	61.2	80	1	3	6.12	136	231	0	0	16.3	0	17.3	0
53	ENI	F	71	0	0	middle	4.5	59.4	80	1	1	1.38	77	99	3	0	7	1	11.2	1
54	ENI	M	73	0	1	upper	4	60	90	0	1	1.93	117	193	1	0	21.3	0	23.2	0
55	IFI	F	79	1	1	upper	6	50.4	90	1	1	1.8	119	191	1	0	6	1	14	1
56	IFI	F	70	0	1	middle	6	57	80	1	0	2.92	125	130	1	0	38.6	1	55.7	1
57	IFI	M	72	0	0	distal	14	61.2	80	0	0	3.03	72	108	0	0	22	1	43.5	1
58	IFI	M	77	1	0	distal	9	60	70	1	1	1.71	137	114	0	0	6	1	9	1
59	IFI	F	79	0	1	upper	4	60	80	1	3	1.95	126	160	4	0	11	1	15.5	1
60	IFI	M	74	0	1	middle	6.7	61.2	80	0	3	6.2	150	150	1	0	6	1	6.5	1
61	IFI	M	82	0	1	middle	6	54	80	0	3	4.29	150	150	0	1	2	0	2.5	1
62	IFI	M	74	0	0	distal	2.5	62	90	0	3	4.01	130	180	3	1	3.5	0	4.5	1
63	IFI	F	74	0	1	middle	5	64	90	1	0	3.44	112	135	0	0	12	1	19	1
64	IFI	M	77	0	1	middle	6	59.4	90	0	3	2.72	130	180	0	0	14	1	19	1
65	IFI	F	78	0	0	cervical	3.5	54	70	1	3	3.15	128	86	2	0	12	1	28	1
66	IFI	M	84	0	0	middle	3	59.4	80	0	3	3.89	133	86	1	0	7.5	1	8	1
67	IFI	M	75	0	0	middle	8	59.4	80	0	3	4	134	142	1	0	5	1	9.6	1
68	IFI	M	71	0	0	distal	2.3	57.6	80	1	3	1.45	130	150	1	0	2.5	1	3	1
69	IFI	F	83	0	1	middle	4	59.4	80	1	3	4.9	120	170	0	0	6	1	18.6	1
70	IFI	M	78	1	1	distal	4.5	60	80	1	3	4.9	130	150	0	0	3	1	10	1
71	IFI	F	72	0	1	middle	12	57.6	90	1	3	4	130	185	0	0	45	0	45	0
72	IFI	F	80	1	0	middle	3.2	50	90	0	3	1.01	120	285	0	0	6	1	10	1
73	IFI	M	70	0	1	upper	5.0	54	80	0	1	2.36	129	158	0	0	6	1	6	1
74	IFI	M	81	0	1	distal	5.0	50	80	1	0	1.72	109	42	1	0	1	0	2	1
75	IFI	M	72	0	1	middle	6.5	54	80	0	3	3.32	117	117	0	1	5.6	0	5.6	1
76	IFI	M	80	1	0	middle	5	50	80	0	3	4.3	123	82	1	0	6	1	8.3	1
77	IFI	F	70	0	1	middle	4	60	70	1	0	3.96	128	237	0	0	9	1	14	1
78	IFI	M	78	0	0	upper	3	60	80	0	0	3.3	109	113	0	0	40	0	40	0
79	IFI	F	70	0	0	middle	2.2	60	90	1	3	1.36	106	89	0	0	22	1	38	0
80	IFI	M	84	1	0	distal	6	55.8	80	0	3	3.5	116	123	1	1	9	1	13	1
81	IFI	M	78	0	1	distal	7	56	90	0	0	1.36	76	49	2	0	6.5	1	10	1
82	IFI	F	81	0	1	upper	6	60	80	1	3	9.3	137	237	1	0	23	1	29	1
83	IFI	M	85	0	1	middle	6.5	60	90	0	3	2.46	111	180	1	0	15	1	23.7	1
84	IFI	M	88	0	1	distal	6	50	90	0	3	3.9	130	101	0	0	24	1	25.6	1
85	IFI	F	81	0	1	middle	5	60	80	1	3	4.12	125	150	1	0	12	0	12	1
86	IFI	F	80	0	1	distal	5	60	80	1	3	4.54	113	207	0	0	13	1	13	1
87	IFI	M	82	0	1	middle	4	59.4	90	1	3	3.61	133	125	0	0	30.8	1	33	0
88	IFI	F	81	1	1	middle	8.5	50	80	1	3	3.2	122	189	2	0	14.5	1	22	1
89	IFI	F	82	0	1	distal	3.7	50	90	1	3	4.3	100	180	0	0	34	0	34	0
90	IFI	F	80	1	1	middle	6	50	80	1	3	3.64	104	112	2	1	2.5	0	4	1
91	IFI	F	79	0	0	middle	3.5	64.8	80	0	3	4.18	124	228	0	0	33	0	33.5	0
92	IFI	M	72	0	1	distal	4	61.6	80	1	1	4.6	119	200	0	0	4.7	1	16	1
93	IFI	M	72	1	1	upper	6	57.6	70	0	1	3.42	69	228	4	0	7.8	1	16	1
94	IFI	M	72	1	1	middle	9	55.8	70	0	3	4.83	112	180	0	0	31	0	32	0
95	IFI	F	72	0	1	distal	6.5	60	80	1	3	4.37	121	263	0	0	30	0	30	0
96	IFI	M	78	0	1	distal	7	50	90	0	1	2.22	121	128	1	0	7.9	1	27	1
97	IFI	M	80	1	1	middle	5	54	80	0	1	6.07	139	97	2	0	4	0	7	1
98	IFI	M	73	1	1	cervical	2.8	64	70	0	1	3.9	75	39	2	0	20	1	24	1
99	IFI	F	77	1	1	distal	8.5	52.2	70	1	0	9.41	77	247	0	0	11	1	14	1
100	IFI	M	86	0	1	middle	6	56	70	0	3	7.4	122	139	0	0	8	1	11	1
101	IFI	M	73	0	1	upper	6.8	60	80	0	0	5.58	129	111	1	0	5	1	5	1
102	IFI	M	77	0	1	distal	11	64	90	0	1	4.22	79	40	0	0	3	0	3	1
103	IFI	F	79	1	1	middle	12	60	90	1	3	3.8	109	202	3	1	4	1	5	1
104	IFI	M	72	1	1	middle	5	60	80	0	1	1.3	124	183	0	0	21	0	23	0
105	IFI	M	78	1	1	middle	10	56	80	1	3	3.55	93	108	0	1	5	0	5	1
106	IFI	M	84	0	0	distal	5	50.4	90	0	3	4.62	152	149	0	0	22	0	22	0
107	IFI	M	71	1	1	upper	5	60	80	0	2	3.44	75	142	0	0	22	0	22	0
108	IFI	M	70	1	1	cervical	3	60	80	1	1	1.38	75	93	1	0	21	0	21	1
109	IFI	M	79	0	1	distal	10	55.6	90	0	3	3.4	94	95	1	0	10	1	10	1
110	IFI	M	75	0	1	distal	7	59.4	80	1	2	1.79	114	89	0	0	9	1	19.8	1
111	IFI	F	72	0	1	upper	5	61.2	90	1	0	2.47	120	189	1	0	8	1	19	0
112	IFI	M	75	0	1	middle	3	66	80	0	0	1.85	122	136	1	1	5	0	6	1
113	IFI	M	76	1	1	middle	7	55.8	70	0	0	5.1	137	76	0	0	21	0	21.8	0
114	IFI	M	75	0	0	middle	4	60	80	0	1	3.8	126	180	0	0	21	0	21.6	0
115	IFI	F	81	0	1	distal	5.5	50.4	80	1	3	4.09	124	179	0	0	3.5	1	15	1
116	IFI	F	77	0	1	distal	3	62	70	1	3	5.19	100	187	0	0	21	0	22	0
117	IFI	F	77	0	0	middle	4	60	80	1	3	6.92	127	200	2	0	10	1	18	0
118	IFI	M	80	1	1	middle	5	54	80	1	3	4.06	113	189	0	0	10	1	15	1
119	IFI	M	71	0	1	cervical	5	56	90	0	1	1.67	123	269	0	0	15	0	20	0
120	IFI	F	76	0	1	middle	4	59.4	70	1	3	8.61	102	115	1	0	11	1	15	0
121	IFI	M	71	1	1	middle	4	62	90	0	1	1.94	110	123	2	0	17	0	17	0
122	IFI	M	77	0	1	distal	6	63	80	0	1	3.86	67	39	0	0	11	1	12	1
123	IFI	F	81	0	1	cervical	2.9	59.4	90	0	0	5.4	113	197	1	0	57	1	57	1
124	IFI	F	76	0	1	middle	4.5	57.6	80	1	3	6.19	124	187	1	0	44	1	47	1
125	IFI	M	77	1	1	middle	5	59.4	80	0	3	3.26	79	83	1	1	6	0	6	1
126	IFI	F	81	1	1	middle	3.5	66	70	1	0	1.9	99	43	1	0	7	1	9	1
127	IFI	F	83	0	1	middle	3	59.4	80	1	1	2.28	113	166	0	0	6	1	7	1
128	IFI	M	73	1	1	distal	10	60	90	0	1	1.36	71	126	2	0	18	1	23	1
129	IFI	F	72	0	1	middle	4	58	70	1	0	1.9	89	144	1	1	7	0	7	1
130	IFI	M	73	0	1	middle	8	60.8	80	0	0	2.88	123	134	1	0	7	1	7	1
131	IFI	F	79	0	1	middle	6	59.4	80	1	3	1.86	97	150	0	0	2	1	3	1
132	IFI	F	75	0	0	middle	7	60	80	1	3	2.49	107	188	0	0	24	1	26	1
133	IFI	F	74	1	1	upper	7.5	59.4	80	0	0	1.53	125	189	4	0	12	1	19	1
134	IFI	F	72	1	0	middle	3	59.4	80	0	0	5.49	120	90	0	0	6.5	1	10	1
135	IFI	F	78	0	1	middle	6	59.4	80	1	3	4.3	126	191	0	0	8	1	21	1
136	IFI	F	73	0	1	upper	5	54	80	1	3	2.64	117	112	0	0	7	1	12	1
137	IFI	M	77	0	1	middle	9	59.4	80	0	0	1.3	126	152	0	0	6	1	12	1
